# Supplementary material for: Suicidality and Suicide Prevention in Brazil: A Systematic Review of Reviews
Source: Int J Environ Res Public Health. 2025 Jul 29;22(8):1183. doi: 10.3390/ijerph22081183 (PMC12385643; doi:10.3390/ijerph22081183)
Supplement: Supplementary file 1 [file ijerph-22-01183-s001.zip]

Archive with 1 entries (1 files):
- ijerph-3707095-SI.pdf
